# Supplementary material for: Genome-wide association analysis of time to heading and maturity in bread wheat using 55K microarrays
Source: Front Plant Sci. 2023 Dec 1;14:1296197. doi: 10.3389/fpls.2023.1296197 (PMC10722194; doi:10.3389/fpls.2023.1296197)
Supplement: Supplementary file 2 [file Table_1.xlsx]

## Sheet: Table S1
Table S1. List of 239 wheat accessions used for association mapping
codes	Cultivars/Lines	Source
1	20/JD100	Beijing/China
2	Pubing01-1	Beijing/China
3	Jimai44	Shandong/China
4	Jimai23	Shandong/China
5	Fanyumai17	Henan/China
6	Ruiquanmai168	Henan/China
7	Jiaomai266	Henan/China
8	Luomai6073	Henan/China
9	Jimai53	Shandong/China
10	Yumai70-36	Henan/China
11	Huiyan66	Anhui/China
12	Xinnong518	Anhui/China
13	Womai66	Anhui/China
14	Womai1212	Anhui/China
15	Huaimai0705	Jiangsu/China
16	Huaimai33	Jiangsu/China
17	Huai4046	Jiangsu/China
18	Ruihua1426	Jiangsu/China
19	Shunmai1718	Shanxi/China
20	Xinong979	Shaanxi/China
21	Xiaoyan22	Shaanxi/China
22	GY15022	Hebei/China
23	Yingbo700	Hebei/China
24	Huiyan66	Anhui/China
25	GY12031	Hebei/China
26	Beijing0045	Beijing/China
27	Zhongmai415	Beijing/China
28	Zhongmai818	Beijing/China
29	CA12022	Beijing/China
30	CA15050	Beijing/China
31	LZM55-2	Beijing/China
32	Shinong086	Hebei/China
33	Han6172	Hebei/China
34	CA14035	Beijing/China
35	Ji164034	Shandong/China
36	Yan1212	Shandong/China
37	Lunxuan6120	Beijing/China
38	Zhongmai875	Beijing/China
39	Shinong207B	Henan/China
40	Zhoumai16	Henan/China
41	CA0493	Beijing/China
42	Lunxuan149	Beijing/China
43	CA1146	Beijing/China
44	Xingmai6	Hebei/China
45	Jinnong7	Hebei/China
46	Zhongmai255	Beijing/China
47	LuoshuiS19	Shaanxi/China
48	Shinong4199	Henan/China
49	CA16126	Beijing/China
50	CA16013	Beijing/China
51	20/JD1327	Ukraine
52	Zhengmai369	Henan/China
53	Zhengmai119	Henan/China
54	Zhengmai366	Henan/China
55	Shiyou4366	Hebei/China
56	Shi15-5608	Hebei/China
57	Shi16-6375	Hebei/China
58	MCL83	Shandong/China
59	McGurie	Beijing/China
60	Pubing2011	Beijing/China
61	Pubing05	Beijing/China
62	Pubing02	Beijing/China
63	Wanximai0615-4	Anhui/China
64	Yang08-4	Jiangsu/China
65	Wanximai0638	Anhui/China
66	18/6212	Xinjiang/China
67	18/6214	Xinjiang/China
68	18/6224	Xinjiang/China
69	18/6295	Xinjiang/China
70	18/6296	Xinjiang/China
71	18/6405	Xinjiang/China
72	18/6413	Xinjiang/China
73	18/6439	Xinjiang/China
74	18/8177	Xinjiang/China
75	18/8179	Xinjiang/China
76	18/8185	Xinjiang/China
77	18/8192	Xinjiang/China
78	18/8193	Xinjiang/China
79	18/8194	Xinjiang/China
80	18/8195	Xinjiang/China
81	18/8198	Xinjiang/China
82	18/8304	Xinjiang/China
83	18/8307	Xinjiang/China
84	18/8311	Xinjiang/China
85	18/8312	Xinjiang/China
86	18/8315	Xinjiang/China
87	18/8323	Xinjiang/China
88	18/8324	Xinjiang/China
89	18/8325	Xinjiang/China
90	18/8326	Xinjiang/China
91	18/8334	Xinjiang/China
92	18/8363	Xinjiang/China
93	18/8367	Xinjiang/China
94	18/8368	Xinjiang/China
95	18/8386	Xinjiang/China
96	18/8387	Xinjiang/China
97	18/8388	Xinjiang/China
98	18/8392	Xinjiang/China
99	19/8101	Xinjiang/China
100	19/8105	Xinjiang/China
101	19/8108	Xinjiang/China
102	19/8113	Xinjiang/China
103	19/8114	Xinjiang/China
104	19/8115	Xinjiang/China
105	19/8118	Xinjiang/China
106	19/8119	Xinjiang/China
107	19/8121	Xinjiang/China
108	19/8122	Xinjiang/China
109	19/8123	Xinjiang/China
110	19/8124	Xinjiang/China
111	19/8125	Xinjiang/China
112	19/8126	Xinjiang/China
113	19/8127	Xinjiang/China
114	19/8128	Xinjiang/China
115	19/8131	Xinjiang/China
116	19/8132	Xinjiang/China
117	19/8137	Xinjiang/China
118	19/8138	Xinjiang/China
119	19/8139	Xinjiang/China
120	19/8141	Xinjiang/China
121	19/8142	Xinjiang/China
122	19/8143	Xinjiang/China
123	19/8144	Xinjiang/China
124	19/8145	Xinjiang/China
125	19/8146	Xinjiang/China
126	19/8147	Xinjiang/China
127	19/8148	Xinjiang/China
128	19/8151	Xinjiang/China
129	19/8152	Xinjiang/China
130	19/8153	Xinjiang/China
131	19/8154	Xinjiang/China
132	19/8166	Xinjiang/China
133	19/8167	Xinjiang/China
134	19/8168	Xinjiang/China
135	19/8182	Xinjiang/China
136	19/8183	Xinjiang/China
137	19/8184	Xinjiang/China
138	19/8185	Xinjiang/China
139	19/8192	Xinjiang/China
140	19/8193	Xinjiang/China
141	19/8194	Xinjiang/China
142	19/8195	Xinjiang/China
143	19/8196	Xinjiang/China
144	19/8301	Xinjiang/China
145	19/8302	Xinjiang/China
146	19/8303	Xinjiang/China
147	19/8304	Xinjiang/China
148	19/8312	Xinjiang/China
149	19/8313	Xinjiang/China
150	19/8314	Xinjiang/China
151	19/8316	Xinjiang/China
152	19/8317	Xinjiang/China
153	19/8322	Xinjiang/China
154	19/8325	Xinjiang/China
155	19/8326	Xinjiang/China
156	19/8328	Xinjiang/China
157	19/8329	Xinjiang/China
158	19/8332	Xinjiang/China
159	19/8333	Xinjiang/China
160	19/8334	Xinjiang/China
161	19/8335	Xinjiang/China
162	19/8336	Xinjiang/China
163	19/8338	Xinjiang/China
164	19/8339	Xinjiang/China
165	19/8341	Xinjiang/China
166	19/8342	Xinjiang/China
167	19/8343	Xinjiang/China
168	19/8344	Xinjiang/China
169	19/8345	Xinjiang/China
170	19/8346	Xinjiang/China
171	19/8348	Xinjiang/China
172	19/8349	Xinjiang/China
173	19/8351	Xinjiang/China
174	19/8352	Xinjiang/China
175	Xindong20	Xinjiang/China
176	Xindong22	Xinjiang/China
177	Xindong60	Xinjiang/China
178	Xindong40	Xinjiang/China
179	Xindong57	Xinjiang/China
180	Xindong46	Xinjiang/China
181	19/4288	American
182	19/4289	American
183	19/4291	American
184	19/4292	American
185	19/4293	American
186	19/4294	American
187	19/4295	American
188	19/4296	American
189	19/4297	American
190	19/4298	American
191	19/4299	American
192	19/4301	American
193	19/4302	American
194	19/4303	American
195	19/4305	American
196	19/4306	American
197	19/4307	American
198	19/4308	American
199	19/4309	American
200	19/4311	American
201	19/4312	American
202	19/4313	American
203	19/4314	American
204	19/4315	American
205	CA13129	Beijing/China
206	Jinmai11317	Tianjin/China
207	Hengguan35	Hebei/China
208	Cunmai8	Henan/China
209	Shangmai167	Henan/China
210	GY15011	Hebei/China
211	GY15047	Hebei/China
212	GY15061	Hebei/China
213	20/JD793	Beijing/China
214	LS6109	Beijing/China
215	CA17170	Beijing/China
216	GY17224	Hebei/China
217	nongda331	Beijing/China
218	CA14021	Beijing/China
219	GDShigan2	Beijing/China
220	Jing411	Beijing/China
221	Zhongmai175	Beijing/China
222	CA9722	Beijing/China
223	CA16017	Beijing/China
224	Hangmai247	Beijing/China
225	Lunxuan66	Beijing/China
226	Gaoyou5766	Hebei/China
227	Gaoyou5218	Hebei/China
228	Xingmai13	Hebei/China
229	Han09-41344	Hebei/China
230	Shannong055843	Shandong/China
231	Shannong24	Shandong/China
232	Linmai2	Shandong/China
233	Aikang58	Henan/China
234	Yannong15	Shandong/China
235	15CA73	Henan/China
236	Nongda2011	Henan/China
237	Zheng9023	Henan/China
238	Zheng7698	Henan/China
239	Zhoumai38	Henan/China
