# Supplementary material for: Genome-wide association analysis of time to heading and maturity in bread wheat using 55K microarrays
Source: Front Plant Sci. 2023 Dec 1;14:1296197. doi: 10.3389/fpls.2023.1296197 (PMC10722194; doi:10.3389/fpls.2023.1296197)
Supplement: Supplementary file 3 [file Table_2.xlsx]

## Sheet: Table S2
Table S2. Genotype information of significant associated loci of wheat reproductive traits (time to flowering and maturity).
Marker	alleles	Chr	Position (bp)	1	2	3	4	5	6	7	8	9	10	11	12	13	14	15	16	17	18	19	20	21	22	23	24	25	26	27	28	29	30	31	32	33	34	35	36	37	38	39	40	41	42	43	44	45	46
AX-109375483	A/C	1B	470449590	CC	AA	AA	AA	CC	AA	AA	AA	AA	AA	AA	AA	AA	CC	AA	CC	AA	AA	CC	AA	CC	AA	AA	AA	AA	AA	AA	AA	AA	AA	AA	AA	AA	AA	AA	AA	AA	AA	AA	AA	AA	AA	AA	AA	CC	AA
AX-110425403	T/C	1B	581166658	CC	CC	CC	CC	CC	CC	CC	CC	CC	CC	CC	CC	CC	CC	CC	CC	CC	CC	CC	CC	CC	CC	CC	CC	CC	CC	CC	CC	CC	CC	CC	CC	CC	CC	CC	CC	CC	CC	CC	CC	CC	CC	CC	CC	CC	CC
AX-108940388	A/G	2D	20323281	GG	GG	GG	GG	GG	GG	GG	GG	GG	GG	GG	GG	GG	GG	GG	GG	GG	AA	GG	GG	GG	GG	GG	GG	GG	GG	GG	GG	GG	GG	GG	GG	GG	GG	GG	GG	GG	GG	GG	GG	GG	GG	GG	GG	GG	GG
AX-110591324	A/G	3A	530933571	GG	GG	AA	GG	GG	GG	GG	GG	AA	GG	AA	AA	GG	GG	GG	AA	AA	GG	AA	GG	AA	GG	GG	AA	GG	GG	AA	GG	AA	GG	AA	AA	GG	GG	GG	GG	AA	GG	GG	GG	AA	AA	AG	GG	GG	AG
AX-109429484	C/G	5B	545486365	GG	CC	CC	CC	CC	CC	CC	CC	CC	CC	GG	GG	CC	CC	GG	CC	CC	CC	CC	CC	GG	GG	GG	CC	GG	GG	GG	CC	GG	GG	GG	GG	NA	CC	CC	CC	GG	CC	GG	CC	GG	GG	CC	CC	GG	CC
AX-111919223	A/G	6D	278608385	AA	AA	AA	AA	AA	AA	AA	AA	AA	AA	AA	AA	AA	AA	AA	AA	AA	AA	AA	GG	AA	GG	AA	AA	GG	AA	AA	GG	GG	GG	AA	AA	AA	AA	AA	AA	AA	AA	AA	AA	AA	GG	AA	AA	AA	AA
AX-110961085	C/G	7A	730528328	CC	GG	CC	CC	GG	GG	CC	CC	CC	GG	CC	CC	CC	CC	GG	CC	GG	GG	CC	GG	GG	CC	CC	CC	CC	GG	GG	CC	CC	CC	CC	CC	CC	GG	CC	CC	CC	GG	CC	CC	CC	CC	GG	GG	CC	CC
AX-108866484	T/G	7D	11496583	TT	TT	TT	GG	TT	GG	TT	GG	GG	TT	GG	TT	GG	GG	TT	GG	GG	GG	GG	GG	GG	GG	GG	GG	GG	GG	GG	GG	GG	GG	GG	GG	GG	GG	GG	TT	GG	GG	TT	TT	NA	GG	GG	GG	TT	GG
AX-110986688	A/G	1A	542747918	AA	AA	GG	GG	AA	AA	AA	GG	AA	AA	GG	AA	AA	AA	GG	AA	AA	GG	AA	AA	AA	GG	GG	AA	AA	AA	GG	GG	GG	GG	AA	GG	AA	GG	AG	AA	GG	AA	AA	AA	AG	AA	GG	AA	AA	GG
[truncated: 193 more columns]
